# Supplementary material for: Long-Term Survival in Patients with Oligometastatic Non-Small Cell Lung Cancer by a Multimodality Treatment—Comparison with Stage III Disease
Source: Cancers (Basel). 2024 Mar 17;16(6):1174. doi: 10.3390/cancers16061174 (PMC10969158; doi:10.3390/cancers16061174)
Supplement: Supplementary file 1 [file cancers-16-01174-s001.zip]

Archive with 1 entries (1 files):
- cancers-2884468-supplementary.pdf
